# Supplementary material for: The Korean undiagnosed diseases program phase I: expansion of the nationwide network and the development of long-term infrastructure
Source: Orphanet J Rare Dis. 2022 Oct 8;17:372. doi: 10.1186/s13023-022-02520-5 (PMC9548182; doi:10.1186/s13023-022-02520-5)
Supplement: Supplementary file 1 — Additional file 1. Detailed information of genetically confirmed patients. [file 13023_2022_2520_MOESM1_ESM.xlsx]

## Sheet: Sheet1
Patient No.	Application	Clinical group	Sex	Age at last FU (years)	first sx onset (age)	Age of initial diagnostic approach (years)	Age at UDP admission (years)	Time gap between symptom onset and initial evaluation (years)	Duration of diagnostic evaluation (years)	Main symptom	Associated symptoms/findings	family history	Initial assessment	Genetic test performed before KUDP admission	1st step at KUDP	2nd step at KUDP	3rd step at KUDP	Final step at KUDP	Final result	Gene	Final diagnosis (#OMIM)	Clinical impact
1	self-guided visit	3	male	18.4167	2	13.6667	14	11.6667	0.25	progressive ataxia		no	Cerebellar ataxia with mild cerebellar atrophy	single gene tests (2)	mtDNA seq	ES (proband)		ES (proband)	case clear	FTL	Neurodegeneration with brain iron accumulation 3 (#606159)
2	self-guided visit	2	female	4.33333	0	0	0.583333	0	0.583333	facial palsy	failure to thrive, coloboma of both eyes, sensorineural hearing loss	no	CHARGE syndrome	Chromosome analysis (G-banding)	single gene test (CHD7)			single gene test (CHD7)	case clear	CDH7	CHARGE syndrome (#214800)
3	self-guided visit	3	male	5.25	0.25	1.08333	1.5	0.833333	0.333333	global developmental delay	esotropia	no	DD with facial dysmorphism	Chromosome analysis (G-banding)	ES (proband)			ES (proband)	case clear	PMM2	Congenital disorder of glycosylation, type Ia (#212065)
4	self-guided visit	3	male	23.1667	8.5	11.9167	19.4167	3.33333	7.5	spastic gait		yes	Hereditary spastic paraplegia	single gene tests (3)	target gene panel			target gene panel	case clear	SPG11	Spastic paraplegia 11, autosomal recessive (#604360)
5	self-guided visit	3	female	8.33333	0.166667	0.25	4.58333	0	4.33333	global developmental delay	ataxia, involuntary movement	no	neurodevelopmental disorder with progressive cerebellar hypoplasia	Chromosome analysis (G-banding)	CMA	ES (proband)		ES (proband)	case clear	PIGT	Multiple congenital anomalies-hypotonia-seizures syndrome 3 (#615398)
6	self-guided visit	3	male	20.25	0	0	16.5	0	16.4167	multicystic kidney	developmental delay, cryptorchidism, skeletal dysplasia, hormonal insufficiency	no	multiple anomalies	Chromosome analysis (G-banding)	CMA	ES (proband)		ES (proband)	case clear	NIPBL	Cornelia de Lange syndrome (#122470)
7	self-guided visit	3	female	6.58333	0.75	1	2.91667	0.25	1.83333	global developmental delay	microcephaly	no	neurodevelopmental disorder	Chromosome analysis (G-banding), CMA, single gene test (1)	ES (proband)			ES (proband)	case clear	DHX30	Neurodevelopmental disorder with severe motor impairment and absent languae (#617804)
8	self-guided visit	3	female	11.5	0	0.0833333	7.75	0.0833333	7.66667	syndromic hearing loss	global developmental delay, seizure	no	developmental and epileptic encephalopathy	Chromosome analysis (G-banding), CMA	ES (proband)			ES (proband)	case clear	CASK	Intellectual developmental disorder and microcephaly with pontine and cerebellar hypoplasia (#300749)
9	self-guided visit	3	male	26.75	4.08333	8.08333	22.5	4	14.3333	progressive weakness on lower extremities		no	Hereditary spastic paraplegia	Single gene test (1)	ES (proband)			ES (proband)	case clear	CYP7B1	Spastic paraplegia 5A, autosomal recessive (#270800)
10	self-guided visit	3	male	4.41667	0	0	0.75	0	0.75	congenital hypotonia	global developmental delay, seizure, bilateral hip dysplasia	no	epileptic encephalopathy	Chromosome analysis (G-banding), CMA	ES (proband)			ES (proband)	case clear	SCN1A	Developmental and epileptic encephalopathy 6B, non-Dravet (#619317)
11	self-guided visit	3	male	9.41667	0.416667	0.666667	5.75	0.25	5	global developmental delay		no	neurodevelopmental disorder with progressive cerebellar hypoplasia	Single gene test (2), mtDNA sequencing	target gene panel	ES (proband)		ES (proband)	case clear	COG5	Congenital disorder of glycosylation, type Iii (#613612)
12	self-guided visit	4	male	8.25	0.416667	0.5	4.58333	0	4.08333	global developmental delay	microcephaly, seizure, involuntary movement, high myopia	no	neurodevelopmental disorder (severe retardation) with early-onset chorea	Chromosome analysis (G-banding), single gene test (3), ES (proband)	ES (trio)			ES (trio)	case clear	GNAO1	Neurodevelopmental disorder with involuntary movements (#617493)
13	self-guided visit	3	female	22.6667	10.0833	10.3333	19	0.25	8.58333	knee pain	intellectual disability, short stature, tetralogy of Fallot	no	CODAS syndrome		ES (proband)			ES (proband)	case clear	LONP1	CODAS syndrome (#600373)
14	self-guided visit	3	female	13.25	4.16667	4.33333	10	0.166667	5.58333	nevus trichosis	recurrent joint pain	no	Scleroderma		muscle biopsy	experts' opinion		experts' opinion	case clear		early onset systemic scleroderma	discontinuation of further genetinc testing
15	self-guided visit	3	male	6.08333	0.333333	0.333333	2.75	0	2.33333	global developmental delay		no	neurodevelopmental disorder		ES (proband)			ES (proband)	case clear	GRIN2B	Developmental and epileptic encephalopathy 27 (#616139)
16	self-guided visit	3	female	5.66667	0.583333	0.666667	2	0	1.33333	global developmental delay	failure to thrive	no	neurodevelopmental disorder	Chromosome analysis (G-banding), CMA	ES (proband)			ES (proband)	case clear	SMC3	Cornelia de Lange syndrome 3 (#610759)
17	self-guided visit	3	male	15.5	0	1	11.9167	1	10.9167	global developmental delay		no	congenital myopathy	Chromosome analysis (G-banding), CMA, single gene test (3)	ES (proband)			ES (proband)	case clear	MYH7	Laing distal myopathy (#160500)
18	self-guided visit	3	male	5	0	0	1.5	0	1.5	Hypotonia	global developmental delay, facial dysmorhpism, sensorineural hearing loss	no	neurodevelopmental disorder	Chromosome analysis (G-banding), ES (proband)	CMA			CMA	case clear		1q43q44 (242,223,230-249,212,668) 6.99 Mb duplication 18q21q23 (55,376,306-77,982,126) 22.61Mb deletion
19	self-guided visit	3	male	8	0.416667	0.5	4.5	0.0833333	4	global developmental delay	hip dislocation	no	neurodevelopmental disorder	Chromosome analysis (G-banding)	ES (proband)			ES (proband)	case clear	TUBB4A	Leukodystrophy, hypomyelinating. 6 (#612438)
20	self-guided visit	2	female	6.75	1.5	2.5	3.75	1	1.25	gait disturbance	congenital torticolis	no	Charcot-Marie-Tooth disease	Single gene test (1)	Singe gene test	ES (proband)		ES (proband)	case clear	GDAP1	Charcot-Marie-Tooth disease, axonal, type 2K (#607831)
21	self-guided visit	3	male	6.5	0	0	3	0	3	multiple anomaly	hypotonia, global developmental delay	no	neurodevelopmental disorder with facial dysmorphism	Chromosome analysis (G-banding)	CMA	ES (proband)		ES (proband)	case clear	ARID1B	Coffin-Siris syndrome 1 (#135900)
22	self-guided visit	3	male	12	1	2	8.75	1	6.75	global developmental delay	seizure	no	neurodegenerative disease	Chromosome analysis (G-banding), CMA	ES (proband)	ES (trio)		ES (trio)	case clear	KIAA1109	Alkuraya-Kucinskas syndrome (#617822)
23	self-guided visit	3	male	6.08333	0	0	2.58333	0	2.58333	hypotonia	seizure, esotripia, sensorineural hering loss	no	neurodevelopmental disorder and sensorineural hearing loss	Chromosome analysis (G-banding), CMA	ES (proband)			ES (proband)	case clear	ACTG1	Baraister-Winter syndrome 2 (#614583)
24	self-guided visit	3	male	7.41667	0	0	4	0	4	hypotonia	failure to thrive, congenital heart defect (atrial septal defect, ventricular septal defect, and patent ductus arteriosus), bilateral clubfoot, sensorineural hearing loss, cryptorchidism	no	neurodevelopmental disorder with multiple anomalies	Chromosome analysis (G-banding)	CMA	ES (proband)		ES (proband)	case clear	ASXL3	Bainbridge-Ropers syndrome (#615485)]
25	self-guided visit	3	male	10.75	1.58333	6.75	7.33333	5.16667	0.583333	gait disturbance		no	Hereditary spastic paraplegia	Single gene test (1)	single gene test			single gene test	case clear	SPG4	Spastic paraplegia 4, autosomal dominant (#182601)
26	self-guided visit	2	female	13.8333	10.5833	10.5833	10.6667	0	0	cardiomyopathy, arrythmia	intellectual disability	no	Mitochondrial myopathy, encephalopathy, lactic acidosis, and stroke-like episodes		mtDNA seq			mtDNA seq	case clear	MT-tRNALeu (3243A>G)	Mitochondrial myopathy, encephalopathy, lactic acidosis, and stroke-like episodes (#540000)
27	self-guided visit	3	male	5.41667	0.0833333	0.166667	2.25	0	2	hypotonia	global developmental delay	no	developmental disorder (severe retardation)	Chromosome analysis (G-banding), single gene test (2)	ES (proband)	data reanalysis		ES (proband)	case clear	SLC16A2	Allan-Herndon-Dudley syndrome (#300523)	genetic counselling for next baby planning (mother: carrier)
28	self-guided visit	3	female	7.5	0.916667	1	4.08333	0	3.08333	global developmental delay	failure to thrive	no	neurodevelopmental disorder with facial dysmorphism	Chromosome analysis (G-banding), single gene test (2)	ES (proband)			ES (proband)	case clear	TCF4	Pitt-Hopkins syndrome (#610954)
29	self-guided visit	3	female	44.0833	25.0833	37.1667	40.6667	12.0833	3.5	progressive weakness on lower extremities	mitral/tricuspid regurgitation	yes	muscular dystrophy		target gene panel			target gene panel	case clear	DYSF	Miyoshi muscular dystrophy 1 (#254130)
30	self-guided visit	3	male	9.5	0.416667	0.416667	6.16667	0	5.66667	global developmental delay		no	unknown MR with microcephaly	Chromosome analysis (G-banding), single gene test (1)	ES (proband)	ES (trio)		ES (trio)	case clear	CTNNB1	Neurodevelopmental disorder with spastic diplegia and visual defect (#615075)
31	self-guided visit	3	female	10.75	0.416667	0.5	7.66667	0.0833333	7.16667	seizure	global developmental delay	no	developmental and epileptic encephalopathy	Chromosome analysis (G-banding), CMA, single gene test (1)	ES (proband)	ES (trio)		ES (trio)	case clear	KMT2C	Kleefstra syndrome 2 (#617768)
32	self-guided visit	3	male	6.66667	1.5	1.66667	3.25	0.166667	1.58333	global developmental delay	seizure	no	developmental and epileptic encephalopathy	Chromosome analysis (G-banding)	ES (proband) (EM)			ES (proband)	case clear	SCN2A	Developmental and epileptic encephalopathy 11 (#613721)
33	self-guided visit	3	male	21.75	2.75	3.83333	18.5	1	14.6667	aggressive behavior	ataxia, nevus, bilateral optic atrophy	no	neurodevelopmental disorder with bilateral optic atrophy	mtDNA sequeuncing, mtDNA deletion/duplication test	CMA	ES (trio)	data reanalysis	data reanalysis	case clear	SOS2	Noonan syndrome 9 (#616559)
34	self-guided visit	3	male	7.33333	1.08333	1.16667	4.33333	0.0833333	3.08333	global developmental delay	generalized spasticity, microcephaly	no	neurodevelopmental disorder (Severe retardation) with microcephaly	CMA	ES (proband)			ES (proband)	case clear	DNM1L	Encephalopathy, lethal, due to defective mitochondrial peroxisomal fission 1 (#614388)
35	self-guided visit	3	female	18.25	11.4167	14.75	15	3.33333	0.166667	ataxia		yes	Neurodevelopmental disorder with macrocephaly	Single gene test (3), target gene panel, mtDNA sequencing	target gene panel	ES (proband)		ES (proband)	case clear	PTEN	Macrocephaly/autism syndrome (#605309)	management change (cancer survailance)
36	self-guided visit	3	male	5.83333	0.75	0.833333	2.75	0	1.91667	global developmental delay	generalized spasticity	no	Hereditary spastic paraplegia	Single gene test (2), mtDNA sequencing	ES (proband)			ES (proband)	case clear	ATL1	Spastic paraplegia 3A, autosomal dominant (#182600)
37	self-guided visit	2	male	16.5833	5.5	5.5	13.25	0	7.66667	seizure	global developmental delay, dyskinesia	no	GLUT1 deficiency		single gene test			single gene test	case clear	SLC2A1	GLUT1 deficiency syndrome 2, childhood onset (#612126)	treatment change (try ketogenic diet)
38	self-guided visit	3	female	6.41667	1.5	1.75	3.16667	0.25	1.33333	gait disturbance		no	Leigh syndrome	Chromosome analysis (G-banding)	ES (proband)	mtDNA seq		mtDNA seq	case clear	MT-ND1 (3697G>A)	Leight syndrome (#256000)
39	self-guided visit	3	male	7.08333	0.333333	0.333333	3.91667	0	3.5	global developmental delay	tubulopathy, cataract	no	mitochondrial disorder	Chromosome analysis (G-banding), target gene panel	ES (proband)			ES (proband)	case clear	IARS2	Cataracts, growth hormone deficiency, sensory neuropathy, sensorineural hearing loss, and skeletal dysplasia (#616007)
40	self-guided visit	3	female	6	0.333333	0.416667	2.66667	0	2.25	global developmental delay	butterfly vertebrae	no	neurodevelopmental disorder with facial dysmorphism	Chromosome analysis (G-banding), Single gene test (5)	CMA	ES (trio)		ES (trio)	case clear	SMARCB1	Coffin-Siris syndrome 3 (#614608)
41	self-guided visit	3	male	8.41667	0	0	5.16667	0	5.16667	hypotonia	global developmental delay, atrial/ventricular septai defect, bilateral ptosis, sensorineural hearing loss, cryptorchidism	no	Neurodevelopmental disorder with congenital heart defect	CMA, single gene test (1), ES (proband)	ES (proband)			ES (proband)	case clear	KAT6A	Ardoleda-Tham syndrome (#616268)
42	self-guided visit	3	female	9.91667	0.666667	0.75	6.58333	0.0833333	5.83333	global developmental delay	involuntary movement	no	movement disorder	Chromosome analysis (G-banding), CMA	ES (proband)			ES (proband)	case clear	GNAO1	Neurodevelopmental disorder with involuntary movements (#617493)
43	self-guided visit	3	female	6.91667	0	0	3.83333	0	3.83333	torticolis	global developmental delay	no	congenital muscular dystrophy		target gene panel			ES (proband)	case clear	COL6A1	Bethlem myopathy (#158810)
44	self-guided visit	2	female	8.75	1.91667	2.25	5.5	0.333333	3.25	dystonia gait	trigger thumb, joint contractures	no	spinal muscular atrophy	Target gene panel	single gene test			single gene test	case clear	SMN1	spinal muscular atrophy (#313200)	treatment change (start nusinerssen)
45	self-guided visit	3	male	4.16667	0.333333	0.5	1	0.166667	0.5	global developmental delay	skin fibromas, chronic diarrhea	no	Neurodevelopmental disorder with macrocephaly	Chromosome analysis (G-banding)	ES (proband)			ES (proband)	case clear	PTEN	Macrocephaly/autism syndrome (#605309)
46	self-guided visit	3	male	6.16667	0.5	0.583333	3	0.0833333	2.33333	global developmental delay	strabismus	no	developmental and epileptic encephalopathy	Chromosome analysis (G-banding), CMA, single gene test (2), ES (proband)	ES (trio)			ES (trio)	case clear	GRIN1	Neurodevelopmental disorder with or without hyperkinetic movements and seizures, autosomal dominant (#614254)
47	self-guided visit	3	male	5.41667	0	0	2.25	0	2.25	global developmental delay	dysmorphic face, hip dysplasia, hyperopia	no	neurodevelopmental disorder with facial dysmorphism	Chromosome analysis (G-banding)	CMA	ES (proband)		ES (proband)	case clear	USP9X	Intellectual developmental disorder, X-linked 99 (#300919)
48	self-guided visit	2	male	4.25	0.5	0.583333	1	0.0833333	0.416667	global developmental delay	cherry-red spots on ophthalmologic examination	no	Tay Sachs disease		single gene test			single gene test	case clear	HEXA	Tay-Sachs disease (#272800)
49	self-guided visit	3	male	8.66667	0	0	5.5	0	5.41667	congenital heart disease (patent ductus arteriosus and atrial septal defect)	global developmental delay	no	global DD	Chromosome analysis (G-banding)	CMA	ES (proband) (EM)	ES (trio)	ES (trio)	case clear	SLC16A2	Allan-Herndon-Dudley syndrome (#300523)	genetic counselling for next baby planning (mother carrier)
50	self-guided visit	3	female	4.58333	1.08333	1.08333	1.41667	0	0.25	multiple anomalies	global developmental delay, Tetralogy of Fallot, bronchomalacia, strabismus, facial dysmorphism, gastroesophageal reflux	no	developmental and epileptic encephalopathy	Chromosome analysis (G-banding), CMA, single gene test (1), target gene panel	target gene panel	ES (trio)		ES (trio)	case clear	SMC1A	Developmental and epileptic encephalopathy 85, withor without midline brain defect (#301044)
51	self-guided visit	3	male	8.16667	1.66667	1.66667	5.08333	0	3.41667	global developmental delay	global developmental delay, strabismus	no	neurodevelopmental disorder with facial dysmorphism	CMA, single gene test (1)	CMA	ES (proband)	ES (trio)	ES (trio)	case clear	UBE3A	Angelman syndrome (#105830)
52	self-guided visit	3	male	5.16667	0	0	2	0	1.91667	seizure	global developmental delay	no	neurodevelopmental disorder with facial dysmorphism		ES (proband)			ES (proband)	case clear	ASXL1	Bohring-Opitz syndrome (#605039)
53	self-guided visit	3	male	6.41667	0	0	3	0	3	hypotonia	global develepmental delay, strabismus	no	neurodevelopmental disorder with facial dysmorphism	Chromosome analysis (G-banding), CMA, single gene test (1)	CMA	ES (trio)		ES (trio)	case clear	SIAH1	Buratti-Harel syndrome (#619314)
54	self-guided visit	2	female	11.5833	0	0	8.5	0	8.5	multiple anomaly	global developmental delay, hypothyroidism, duodenal atresia, toe anomalies	no	Smith Lemli Opitz syndrome	Chromosome analysis (G-banding), CMA, single gene test (2)	single gene test	ES (proband)		ES (proband)	case clear	BPTF	Neurodevelopmental disorder with dysmorphic facies and distal limb anomalies (#617755)
55	self-guided visit	3	female	5.16667	1.41667	1.5	1.91667	0.0833333	0.333333	global developmental delay	orofacial dysplasia	no	neurodevelopmental disorder with macrocephaly	Chromosome analysis (G-banding), single gene test (1)	CMA	ES (proband)		ES (proband)	case clear	PTEN	Macrocephaly/autism syndrome (#605309)	management change (cancer survailance)
56	self-guided visit	3	female	6	0.75	0.75	2.91667	0	2.08333	seizure	global developmental delay, atrial septal defect, cleft palate	no	neurodevelopmental disorder with multiple anomalies	Chromosome analysis (G-banding), single gene test (1)	CMA	ES (trio)		ES (proband)	case clear	PIGN	multiple congenital anomalies-hypotonia-seizures syndrome 1 (#614080)
57	self-guided visit	2	female	5.75	0	0	2.41667	0	2.41667	congenital heart defect, familial	Tetralogy of Fallot, unknown liver parenchymal disease	no	Alagille syndrome	Chromosome analysis (G-banding), single gene test (1)	single gene test			single gene test	case clear	JAG1	Allagille syndrome 1 (#118450)
58	self-guided visit	3	male	9	0	0	6.16667	0	6.08333	sensorineural hearing loss	ear deformity	no	neurodevelopmental disorder with facial dysmorphism	Chromosome analysis (G-banding), CMA, single gene test (1)	ES (proband)	ES (trio)		ES (trio)	case clear	MN1	CEBALID syndrome (#618774)
59	self-guided visit	3	female	4.33333	0	0	1.16667	0	1.16667	poor weight gain	microcephaly, global developmental delay	no	Neurodevelopmental disorder with failure to thrive	Chromosome analysis (G-banding), single gene test (1)	CMA	ES (proband)		ES (proband)	case clear	HDAC8	Cornelia de Lange syndrome 5 (#300882)
60	self-guided visit	3	female	7.75	1.66667	4.25	4.58333	2.58333	0.333333	global developmental delay	microcephaly, growth hormon deficiency, failure to thrive, esotropia	no	neurodevelopmental disorder with microcephaly	Chromosome analysis (G-banding)	CMA	ES (proband)		ES (proband)	case clear	WDFY3	microcephaly 18, primary, autosomal dominant (#617520)
61	self-guided visit	3	female	18.4167	0.333333	0.333333	15.3333	0	14.9167	global developmental delay	seizure, progressive ataxia, esotropia	no	neurodevelopmental disorder with cerebellar atrophy	Single gene test (1), target gene panel	target gene panel	ES (proband)		ES (proband)	case clear	CACN1A	developmental and epileptic encephaloapthy 42 (#617106)
62	self-guided visit	2	male	6.08333	1.66667	1.91667	2.91667	0.25	1	global developmental delay	hypomyelination	no	Pelizaeus-Merzbacher disease	Single gene test (1)	single gene test (MLPA for PLP1)	ES (proband)		ES (proband)	case clear	PLP1	Pelizaeus-Merzbacher disease (#312080)
63	self-guided visit	3	female	9	5.58333	5.58333	6.08333	0	0.5	incidentally detected high CPK	mild weakness on lower extremities	no	Limb girdle muscular dystrophy	Single gene test (1), target gene panel	target gene panel			target gene panel	case clear	DMD	Becker muscular dystrophy (#300376) - manifestating carrier
64	self-guided visit	3	female	6.33333	0.333333	0.333333	3.33333	0	2.91667	global developmental delay	microcephaly	no	neurodevelopmental disorder with microcephaly	Chromosome analysis (G-banding), single gene test (1)	CMA	ES (proband)		ES (proband)	case clear	ASXL3	Bainbridge-Ropers syndrome (#615485)]
65	self-guided visit	3	male	5.41667	1.16667	1.25	2.41667	0.0833333	1.16667	global developmental delay	esotropia	no	neurodevelopmental disorder with facial dysmorphism	Chromosome analysis (G-banding), single gene test (1)	CMA	single gene test	ES (trio)	ES (trio)	case clear	IL1RAPL1	Intellectual developmental disorder, X-linked 21 (#300143)
66	self-guided visit	2	male	4.41667	0.5	0.583333	1.41667	0.0833333	0.833333	muscle weakness		no	spinal muscular atrophy	Chromosome analysis (G-banding), CMA, target gene panel	single gene test (SMN1)			single gene test	case clear	SMN1	spinal muscular atrophy (#313200)	treatment change (start nusinerssen)
67	self-guided visit	3	female	4.16667	0	0	1.25	0	1.25	congenital hypotonia	global developmental delay	no	congenital myopathy	Chromosome analysis (G-banding), CMA, single gene test (2), ES (proband)	target gene panel	ES (proband)	ES (trio)	ES (trio)	case clear	NEB	Nemaline myopathy 2 (#256030)
68	self-guided visit	3	female	6.33333	1.25	1.41667	3.25	0.166667	1.83333	global developmental delay		no	neurodevelopmental disorder with chorea	single gene test (1)	ES (trio)	data reanalysis		data reanalysis	case clear	NKX2-1	choreoathetosis, hypothyroidism, and neonatal respiratory distress
69	self-guided visit	3	male	6.83333	2.91667	2.91667	3.83333	0	0.916667	episodic weekness	seizure, progressive ataxia	no	alternating hemiplegia	single gene test (1)	ES (proband)			ES (proband)	case clear	ATP1A2	Alternating hemiplegia of childhood 1 (#104290)
70	self-guided visit	3	male	4.5	0.5	0.583333	1.5	0.0833333	0.916667	congenital hypotonia	facial dysmorphism, congenital nystagmus	no	neurodevelopmental disorder with microcephaly		ES (proband)			ES (proband)	case clear	ZC4H2	Wieacker-Wolff syndrome (#314580)
71	self-guided visit	3	male	3.41667	0	0	0.416667	0	0.416667	arthrogryposis multiplex congenita	hypotonia, atrial septal defect, patent ductus arteriosus	no	neuromuscular disorder	ES (proband)	ES (proband)	ES (trio)		ES (trio)	case clear	DYNC1H1	Spinal muscular atrophy, lower extremity-predominant 1, AD (#158600)
72	self-guided visit	3	male	5.91667	0.833333	1	2.91667	0.0833333	1.91667	global developmental delay		no	global DD	Chromosome analysis (G-banding), CMA, single gene test (1)	exome duo (EM)	data reanalysis		data reanalysis	case clear	SCL16A2	Allan-Herndon-Dudley syndrome (#300523)	genetic counselling for next baby planning (mother carrier)
73	self-guided visit	3	female	25.9167	6.66667	6.66667	23	0	16.25	decreased visual acuity	progressive weakness, intellectual disbaility, short stature, diabetes mellitus, failure to thrive, hyperopia, sensorineural hearing loss	no	mitochondrial disorder	Chromosome analysis (G-banding), single gene test (1)	ES (proband)			ES (proband)	case clear	WDR81	cerebellar ataxia, mental retardation, and dysequilibrium syndrome 2 (#610185)
74	self-guided visit	3	female	19.5	1.5	6.25	16.3333	4.75	10.0833	global developmental delay	progressive spasticitiy, tic disorder, scoliosis	no	movement disorder	Single gene test (2)	ES (trio)			ES (trio)	case clear	GNAO1	Neurodevelopmental disorder with involuntary movements (#617493)
75	self-guided visit	3	male	5.66667	0.833333	0.916667	2.75	0	1.83333	global developmental delay	generalized spasticity, myopia	no	neurodevelopmental disorder with generalized dystonia	Chromosome analysis (G-banding)	ES (trio)			ES (trio)	case clear	GNAO1	Neurodevelopmental disorder with involuntary movements (#617493)
76	self-guided visit	2	female	4.25	0	0	1.33333	0	1.33333	arhythmia	hypotonia, global developmental delay, failure to thrive, congenital nystagmus	no	Costello syndrome	Chromosome analysis (G-banding), single gene test (1)	single gene test (HRAS)			single gene test	case clear	GRAS	Costello syndrome
77	self-guided visit	3	male	6	1	2	3.08333	1	1	global developmental delay	atrial septal defect, patent ductus arteriosus, cryptorchidism	no	neurodevelopmental disorder with multiple anomalies	Chromosome analysis (G-banding), CMA	ES (proband)			ES (proband)	case clear	KAT6A	Ardoleda-Tham syndrome (#616268)
78	self-guided visit	3	female	5.33333	1.33333	1.41667	2.33333	0.0833333	0.833333	developmental regression	seizure, hypomyelination	no	unknown leukodystrophy	ES (proband)	ES (proband)			ES (proband)	case clear	GLB1	GM1-gangliosidosis type I (#230500)	genetic counselling for next baby planning
79	self-guided visit	3	female	3.66667	0	0	0.75	0	0.75	multiple anomaly	global developmental delay, dysmorphic face, Tetralogy of Fallot, esotropia, ear deformity	no	neurodevelopmental disorder with multiple anomalies	Chromosome analysis (G-banding)	CMA			CMA	case clear		2q37.2-37.3 (236,640,285-243,007,359) 6.36Mb del
80	self-guided visit	4	male	5.91667	0.666667	0.666667	3	0	2.25	Cyanosis	multicystic kidneym, discripancy between SpO2 and PaO2	no	Hemoglobinopathy	Single gene test (2)	ES (trio)			ES (trio)	case clear	HBB	Methemoglobinemia, beta type (#617971)
81	self-guided visit	2	male	11.4167	6.75	6.75	8.41667	0	1.66667	tremor	dystonia, tremor	no	Early onset dystonia	Target gene panel	single gene test (DYT1 deletion)			single gene test	case clear	DYT1	Dystonia-1, torsion (#128100)
82	self-guided visit	3	male	5.41667	0	0.333333	2.25	0.333333	1.91667	Dysplastic hip	short stature, language delay, atrial septal defect	no	Noonan syndrome	Chromosome analysis (G-banding), single gene test (1), target gene panel	target gene panel	ES (trio)		ES (trio)	case clear	ARID2	Coffin-Siris syndrome 6 (#617808)
83	self-guided visit	3	female	15.75	1.91667	2	12.8333	0.0833333	10.8333	motor developmental delay	gait disturbance	no	Hereditary spastic paraplegia		single gene test (SPG3 and SPG4)	target gene panel	ES (trio)	ES (trio)	case clear	KIF1A	Spastic paraplegia 30, autosomal dominant (#610357)
84	self-guided visit	3	male	4.33333	0	0	1.5	0	1.41667	corneal opacity	global developmental delay	no	Peters plus syndrome	ES (proband)	ES (trio)			ES (trio)	case clear	RARB	Micropthalmia, syndromic 12 (#615524)
85	self-guided visit	3	male	4.25	0.833333	0.916667	1.41667	0.0833333	0.5	global developmental delay	failure to thrive, esotropia	no	neurodevelopmental delay with short stature	Chromosome analysis (G-banding), CMA, single gene test (3)	ES (proband)			ES (proband)	case clear	UBE3A	Angelman syndrome (#105830)
86	self-guided visit	3	male	4.91667	0.666667	0.666667	2.16667	0	1.5	seizure	atrial septal defect, hydronephrosis (bilateral), episodic hypotonia	no	alternating hemiplegia		ES (proband)			ES (proband)	case clear	ATP1A3	Alternating hemiplegia of childhood 2 (#614820)
87	self-guided visit	3	male	6	1.75	1.83333	3.25	0	1.41667	global developmental delay	microcephaly, cryptorchidism	no	neurodevelopmental delay with microcephaly	Chromosome analysis (G-banding), ES (proband)	CMA			CMA	case clear		1q24.3 deletion
88	self-guided visit	3	female	13.75	0.25	0.333333	11	0	10.6667	global developmental delay	scoliosis	no	Limb girdle muscular dystrophy	Single gene test (2)	target gene panel	ES (proband)		ES (proband)	case clear	MYH7	Laing distal myopathy (#160500)
89	self-guided visit	3	female	5.16667	0.666667	0.833333	2.25	0.0833333	1.33333	global developmental delay	abnormal brain MRI finding	no	developmental and epileptic encephalopathy	Single gene test (1), target gene panel	ES (trio)			ES (trio)	case clear	ADCY5	Neurodevelopmental disorder with hyperkinetic movements and dyskinesia (#619651)
90	self-guided visit	3	male	7.08333	1.83333	2.25	4.25	0.416667	1.91667	global developmental delay	macrocephaly, dysostosis multiplex, sensorineural hearing loss	no	mucopolysaccharidosis type IIIA		single gene test (SGSH)			single gene test (SGSH)	case clear	SGSH	Mucopolysaccharidosis type IIIA (#252900)
91	self-guided visit	3	female	15.9167	0	0	11.75	0	11.6667	micropthalmos	spastic gait, microtia	no	Hereditary spastic paraplegia	Single gene test (2)	ES (proband)			ES (proband)	case clear	TUBB4A	Dystonia 4, torsion, autosomal dominant (#128101)
92	self-guided visit	4	male	13.0833	0	0	10.6667	0	10.6667	congenital malformation	short stature, hypocalcemia, micromelia, blue sclerae, clinodactyly	no	multiple anomaly and fetal micromelia	Chromosome analysis (G-banding), single gene test (1), ES (proband)	ES (proband)			ES (proband)	case clear	CUL7	3-M syndrome 1 (#273750)
93	self-guided visit	4	male	7.5	0.666667	1.16667	4.83333	0.5	3.58333	global developmental delay		no	neurodevelopmental delay with progressive spastic paraplegia		ES (trio)			ES (trio)	case clear	SPG4	Spastic paraplegia 4, autosomal dominant (#182601)
94	self-guided visit	3	female	7.75	0.25	0.333333	5.08333	0	4.75	global developmental delay	seizure, facial dysmorphism	no	neurodevelopmental disorder with facial dysmorphism		ES (proband)	CMA		CMA	case clear		Xp22 deletion and 7q21 duplication
95	self-guided visit	3	male	8.66667	1.08333	1.16667	6	0.0833333	4.75	abnormal movement	global developmental delay, Leber's congenital amaurosis	no	Joubert syndrome	Single gene test (1)	ES (proband)	ES (trio)		ES (trio)	case clear	AHI1	Joubert syndrome 3 (#608629)
96	self-guided visit	3	male	4.41667	0.166667	0.25	1.83333	0	1.58333	microcephaly	seizure	no	neurodevelopmental delay with microcephaly		CMA	ES (trio)		ES (trio)	case clear	CEP152	Microcephaly 9, primary, autosomal recessive (#614852)
97	self-guided visit	3	male	9.58333	1.16667	1.33333	6.91667	0.166667	5.58333	global developmental delay	ataxia, vermian hypoplasia	no	spinocerebellar ataxia		target gene panel	ES (proband)		ES (proband)	case clear	TUBB4A	Leukodystrophy, hypomyelinating. 6 (#612438)
98	self-guided visit	3	male	20.0833	4.16667	5.41667	17.4167	1.16667	12	intellectual disability	seizure, syringomyelia, intellectual disability, Chiari malformation, atrioventricular septal defect, dark nevus, short stature	no	Kabuki syndrome	Chromosome analysis (G-banding), single gene test (1)	ES (proband)			ES (proband)	case clear	KMT2D	Kabuki syndrome 1 (#147920)
99	self-guided visit	3	male	11.1667	0.25	0.333333	8.58333	0.0833333	8.25	hypotonia	seizure, facial dysmorphism	no	developmental and epileptic encephalopathy	Chromosome analysis (G-banding), single gene test (1), ES (proband)	ES (trio)			ES (trio)	case clear	OGT	Intellectual developmental disorder, X-lined 106 (#300997)
100	self-guided visit	2	female	35.4167	8.66667	13.6667	32.75	5	19	gait disturbance	ankle contracture	no	dopa responsive dystonia	Single gene test (1)	single gene test (GCH1)			single gene test (GCH1)	case clear	GCH1	Dystonia, DOPA-responsive, with or without hyperphenylalaninemia (#128230)	treatment change (start L-dopa)
101	self-guided visit	3	male	6.33333	1.33333	2.75	3.16667	1.33333	0.416667	global developmental delay		no	Charcot-Marie-Tooth disease	Single gene test (1)	target gene panel	ES (proband)		ES (proband)	case clear	MFN2	Charcot-Marie-Tooth disease, axonal, type 2A2A (#609260)
102	self-guided visit	3	female	5.41667	1.25	1.5	2.83333	0.25	1.33333	developmental regression		no	Leigh disease		ES (proband)	mtDNA seq		mtDNA seq	case clear	MT-tRNALys (8344A>G)	Leight syndrome (#256000)
103	self-guided visit	3	female	13.3333	0	0	10.6667	0	10.6667	congenital hypothytoidism	pilocytic astrocytoma, skeletal dysplasia, behavioral problem, intellectual disability	no	neurodevelopmental disorder	Chromosome analysis (G-banding)	ES (proband)			ES (proband)	case clear	ZMYND11	Intellectual developmental disorder, autosomal dominant 30 (#616083)
104	self-guided visit	3	male	6.33333	0	0	3.25	0	3.25	Congenital heart defect and cardiomyopathy		no	malonic acidemia	Single gene test (1)	single gene test			single gene test	case clear	MLYCD	Malonyl-CoA decarboxylase deficiency (#248360)
105	self-guided visit	3	male	3.16667	0	0	0.333333	0	0.333333	generalized dystonia	seizure, dystonia	no	developmental and epileptic encephalopathy		ES (proband)			ES (proband)	case clear	SPTAN1	Developmental and epileptic encephalopathy 5 (#613477)
106	self-guided visit	3	male	4.41667	0.25	0.25	1.83333	0	1.58333	seizure	global developmental delay, facial dysmorphism	no	developmental and epileptic encephalopathy		CMA			CMA	case clear		1p34 deletion (including SLC2A1, GLUT1 deficiency syndrome 1, infantile onset (#606777)))	treatment change (start ketogenic diet)
107	self-guided visit	3	female	3.75	0	0	1.25	0	1.16667	cyclic vomiting	global developmental delay, dilated cardiomyopahy, long QT, atral web, laryngomalacia	no	neurodevelopmental disorder with microcephaly	CMA	ES (proband)			ES (proband)	case clear	NARS2	combined oxidative phosphorylation deficnecy 24 (#616239)
108	self-guided visit	3	male	4.58333	0.416667	0.5	2.08333	0.0833333	1.58333	hypotonia	global developmental delay, enknown enteropathy	no	central hyptonia	Single gene test (3), ES (proband)	CMA	ES (trio)		ES (trio)	case clear	GRIN1	Neurodevelopmental disorder with or without hyperkinetic movements and seizures, autosomal dominant (#614254)
109	self-guided visit	3	female	23	1.08333	1.08333	20.5	0	19.3333	seizure	developmental regression	no	developmental and epileptic encephalopathy		single gene test	ES (proband)		ES (proband)	case clear	KCNB1	developmental and epileptic encephalopathy 26 (#616056)
110	self-guided visit	2	female	4.91667	2.08333	2.08333	2.5	0	0.333333	motor weakness	rash	no	Dermatomyositis	Single gene test (1), target gene panel	experts' opinion			experts' opinion	case clear		juvenile dermatomyositis	treatment change (immunotherapy), discontinuation of further genetic evaluation
111	self-guided visit	4	female	16.5833	9.25	9.25	13.0833	0	3.75	motor weakness	recurrent karatis, progressive hearing loss, generalized skin eruption, brain MRI abnormality	no	unknown neuropathy with leukodystrophy		ES (trio)			ES (trio)	functional study → case clear	ACOX1	Mitchell syndrome (#618960)
112	self-guided visit	3	female	11.0833	1.5	1.58333	8.66667	0.0833333	7	seizure	global developmental delay	no	Rett syndrome (atypical)	Single gene test (2)	ES (proband)			ES (proband)	case clear	TCF4	Pitt-Hopkins syndrome (#610954)
113	self-guided visit	3	male	4.33333	0	0	1.91667	0	1.91667	congenital hypotonia	global developmental delay	no	neurodevelopmental disorder with facial dysmorphism	Single gene test (2)	ES (proband)	data reanalysis		data reanalysis	case clear	NEXMIF	Intellectual developmental disorder, X-linked 98 (#300912)	genetic counselling for next baby planning (mother carrier)
114	self-guided visit	3	female	5.08333	0.333333	0.333333	2.66667	0	2.25	seizure	global developmental delay	no	developmental and epileptic encephalopathy	Target gene panel, ES (proband)	ES (proband)			ES (proband)	case clear	CAMK2A	intellectual developmental disorder, autosomal dominant 53 (#617798)
115	self-guided visit	4	male	3.5	0	0	1.08333	0	1.08333	multiple anomaly	schizencephaly, seizure, hypoplastic kidney, bilateral cataract	no	recurrent intracranial hemorrahge and multiple anomaly	ES (proband)	target gene panel			target gene panel	case clear	COL4A1	brain small vessel disease with or without ocular anomalies (#175780)
116	self-guided visit	3	male	11.1667	0.583333	0.583333	8.58333	0	7.91667	seizure	microcephaly, developmental arrest	no	developmental and epileptic encephalopathy		target gene panel	ES (proband)		ES (proband)	case clear	CYFIP2	developmental and epileptic encephalopathy 65 (#618008)
117	self-guided visit	3	female	4.66667	0	0	2.25	0	2.25	global developmental delay	richets, retoniopathy, sensorineural hearing loss, pulmonary hypertension	no	neurodevelopmentl disorder with macrocephaly	Chromosome analysis (G-banding), CMA	ES (proband)	ES (trio)		ES (trio)	case clear	PIGO	hyperphosphatasia with mental retardation syndrome 2 (#614749)	genetic counselling for next baby planning
118	self-guided visit	3	male	4.58333	0.833333	1.08333	2.25	0.25	1.08333	global developmental delay	seizure	no	developmental and epileptic encephalopathy	Chromosome analysis (G-banding), CMA, single gene test (1), target gene panel	ES (trio)			ES (trio)	case clear	GRIN2D	developmental and epileptic encephaloapthy 46 (#617162)
119	self-guided visit	3	female	4.91667	0	0.166667	2	0.166667	1.83333	multiple joint contracture	microcephaly, short stature, congenital nystagmus, photosensitivity	no	Microcephalic osteodysplastic primordial dwarfism spectrum	CMA	ES (proband)			ES (proband)	case clear	ERCC6	Cockayne syndrome, type B (#133540)
120	self-guided visit	2	male	8.25	4.41667	5.5	5.75	1	0.25	global developmental delay		no	Duchenne muscular dystrophy	CMA, target gene panel	single gene test (DMD MLPA)			single gene test (DMD MLPA)	case clear	DMD	Duchenne muscular dystrophy (#310200)
121	self-guided visit	2	female	3.58333	0.25	0.333333	0.666667	0.0833333	0.25	global developmental delay	brain abnormality, Leber's congenital amaurosis	no	Jubert syndrome		ES (proband)			ES (proband)	case clear	CEP290	Joubert syndrome 5 (#610188)
122	regional hospital	2	male	3.41667	0	0	0.833333	0	0.75	seizure	global developmental delay, nystagmus	no	Pelizaeus-Merzbacher disease		single gene test (PLP1)			single gene test (PLP1)	case clear	PLP1	Pelizaeus-Merzbacher disease (#312080)	genetic counselling for next baby planning (de novo variant)
123	self-guided visit	3	female	4.75	0	0	2.41667	0	2.41667	hypotonia	microcephaly, global developmental delay, unknown thrombocytopenia (Recurrent), esotrpia	no	developmental and epileptic encephalopathy	Chromosome analysis (G-banding)	ES (proband)			ES (proband)	case clear	FBXO11	Intellectual developmental disorder with dysmorphic facies and behavioral abnormalities (#618089)
124	regional hospital	3	male	11.5833	0.0833333	0.0833333	9.25	0	9.16667	seizure	global developmental delay	no	developmental and epileptic encephalopathy	Target gene panel	target gene panel			target gene panel	case clear	CYFIP2	developmental and epileptic encephalopathy 65 (#618008)
125	self-guided visit	3	male	8.75	0	0	6.33333	0	6.33333	seizure	microcephaly, globa developmental delay, exotripia	no	severe retardation with dysmorphic face		CMA	ES (trio)		ES (trio)	case clear	KCNQ2	developmental and epileptic encephalopathy 7 (#613720)
126	self-guided visit	3	female	10.9167	0.333333	0.75	8.58333	0.416667	7.83333	scoliosis	failure to thrive, intellectual disability	no	congenital muscular dystrophy		ES (proband)			ES (proband)	case clear	COL6A2	Ullrich congenital muscular dystrophy 1 (#254090)
127	regional hospital	4	female	2.33333	0	0	0.166667	0	0.166667	seizure	progressive rigidity, progressive brain atrophy	no	neonatal onset rapidly progressive brain atrophy and neurodegeneration		ES (proband) (EM)			ES (proband)	case clear	BRAT1	Rigidity and multifocal seizure syndrome, lethal neonatal (#614498)	treatment change (withdrawl of life-sustaining therapy), genetic counselling for next baby planning
128	self-guided visit	3	female	14.3333	0.583333	2	12	1.33333	9.91667	short stature	patellar agenesis, high myopia, micrognathia, ear deformity	no	Meyer Golin syndrome		ES (proband)			ES (proband)	case clear	CDT1	Meier-Gorlin syndrome 1 (#613804)
129	self-guided visit	3	female	9.08333	2	6	6.75	4	0.666667	global developmental delay	behavioral problem, facial dysmorphism	no	neurodevelopmental disorder with facial dysmorphism	Chromosome analysis (G-banding), CMA, single gene test (1), target gene panel	ES (proband)			ES (proband)	case clear	HUWE1	Intellectual developmental disorder, X-linked, Turner type (#309590)
130	self-guided visit	3	female	6	1.83333	1.91667	3.66667	0	1.75	global developmental delay	obesity, short stature, congenital nystagmus, umbilical hernia, small hands	no	Overgrowth and intellectual disability	Chromosome analysis (G-banding), CMA	ES (proband)			ES (proband)	case clear	NFIX	Marshall-Smith syndrome (#602535)
131	self-guided visit	3	female	5.83333	0	0.25	3.5	0.25	3.25	global developmental delay	cleft palate	no	neurodevelopmental disorder with facial dysmorphism	Chromosome analysis (G-banding)	CMA	ES (proband)		ES (proband)	case clear	MED13L	Impaired intellectual development and distinctive facial features with or without cardiac defects (#616789)
132	self-guided visit	3	female	3.16667	0	0	0.833333	0	0.833333	seizure	global developmental delay	no	developmental and epileptic encephalopathy	Target gene panel	ES (trio)			ES (trio)	case clear	FGF12	Developmental and epileptic encephalopathy 47 (#617166)
133	self-guided visit	3	male	7.16667	0	0	4.83333	0	4.75	seizure	global developmental delay, esotropia	no	neurodevelopmental disorder with facial dysmorphism	Chromosome analysis (G-banding), CMA, single gene test (1)	ES (proband)	ES (trio)		ES (trio)	case clear	TRIO	Intellectual developmental disorder, autosomal dominant 63, with macrocephaly (#618825)
134	self-guided visit	3	female	5.33333	0.25	0.333333	3	0	2.66667	seizure	global developmental delay	no	developmental and epileptic encephalopathy	Single gene test (2)	ES (trio)			ES (trio)	case clear	KCNQ2	developmental and epileptic encephalopathy 7 (#613720)
135	self-guided visit	2	male	3.08333	0	0.166667	0.75	0.166667	0.583333	global developmental delay	dysmorphic face, esotropia, sensorineural heraing loss	no	Schinzel-Giedion syndrome	Chromosome analysis (G-banding), CMA	ES (proband)			ES (proband)	case clear	SETBP1	Schinzel-Giedion midface retraction sydnrome (#269150)
136	self-guided visit	2	female	22.8333	0	1.25	20.5833	1.25	19.25	hand clumsiness	macrocephaly, chiari I malformation, hemangiomas, scoliosis, hemihypertrophy, syndactyly	no	megalencephaly capillary malformation syndrome		single gene test			single gene test	case clear	PIK3CA	Megallencephaly-capillary malformation-polymicrogyria syndrome, somatic (#602501)
137	self-guided visit	3	female	3.91667	0	0	1.58333	0	1.58333	generalized ithyosis	macrocephaly, chiari malformation, global developmental delay, poor weight gain, esotropia, polydactyly		Congenital ichthyosis	Chromosome analysis (G-banding), CMA, single gene test (2)	ES (proband)			ES (proband)	case clear	ALDH3A2	Sjogren-Larsson syndrome (#270200)
138	self-guided visit	3	male	4.58333	0.833333	1	2.25	0.0833333	1.25	global developmental delay	multiple macules on trunk		neurodevelopmental disorder	CMA, single gene test (1)	ES (trio)	data reanalysis		data reanalysis	case clear	PCDH19	Developmental and epileptic encephalopathy 9 (#300088)
139	self-guided visit	3	male	20.4167	0	0	18.1667	0	18.1667	congenital heart disease	pulmonary stenosis, atrial septal defect, short stature, skeletal dysplasia and multiple joint contactures, facial dysmorphism		arthrogryposis multiplex congenita and skeletal dysplasia	Chromosome analysis (G-banding), CMA, single gene test (1)	ES (proband)			ES (proband)	case clear	ADAMTSL2	Gelaphysic dysplasia 1 (#231050)
140	self-guided visit	2	male	6.58333	0.25	0.583333	4.33333	0.333333	3.66667	global developmental delay	hypertrichosis, short stature, ptosis, esotropia, brachydactyly, partial syndactyly		Wiedemann Steiner syndrome	Chromosome analysis (G-banding)	single gene test (KMT2A)			single gene test (KMT2A)	case clear	KMT2A	Wiedemann-Steiner syndrome (#605130)
141	self-guided visit	2	female	5.08333	0.5	1.83333	2.75	1.33333	0.916667	global developmental delay	Chiari I malformation, nevus flammeus, hemihypertrophy, syndactyly		megalencephaly capillary malformation syndrome		single gene test (PIK3CA)			single gene test (PIK3CA)	case clear	PIK3CA	Megallencephaly-capillary malformation-polymicrogyria syndrome, somatic (#602501)
142	self-guided visit	2	male	8.16667	1	1.08333	5.83333	0	4.75	hemihypertrophy	global developmental delay, nevus, asymmetric kidney		megalencephaly capillary malformation syndrome		single gene test (PIK3CA)			single gene test (PIK3CA)	case clear	PIK3CA	Megallencephaly-capillary malformation-polymicrogyria syndrome, somatic (#602501)
143	self-guided visit	3	male	3.25	0	0	0.916667	0	0.916667	interstitial lung problem	global developmental delay, frequent respiratory infection, sensorineural hering loss		Neurodevelopmental disorder	Chromosome analysis (G-banding), single gene test (4), ES (proband)	CMA			CMA	case clear		22q11.21 duplication
144	self-guided visit	3	female	7.75	1	1	5.5	0	4.41667	hemihypertrophy	seizure, hypomelanosis of Ito		Hemihypertrophy and melanosis of Ito	Chromosome analysis (G-banding)	target gene panel			target gene panel	case clear	MTOR	Smith-Kingsmore syndrome (#616638)
145	self-guided visit	3	male	22.9167	18.6667	18.6667	20.75	0	2	dysarthria	ataxia		neurodegenerative disease, late onset	Single gene test (2)	target gene panel			target gene panel	case clear	ABCD1	Adrenoleukodystrophy, adult (#300100)	genetic counselling (carrier tests for female siblings)
146	self-guided visit	3	male	6.83333	0	0	4.66667	0	4.66667	hypotonia	global developmental delay, failure to thrive, scoliosis, facial dysmorphism		central hypotonia	Chromosome analysis (G-banding), CMA, single gene test (2)	ES (proband)	ES (trio)		ES (trio)	case clear	VPS13D	spinocerebellar ataxdia, autosomal recessive 4 (#607317)
147	self-guided visit	4	male	14.3333	0.25	0.25	12.25	0	12	recurret UTI (unknown nephropathy)	progressive motor weakness, hypertrophic cardiomyopathy, Raynaud phenomenon, acanthosis like skin lesion, hyperlipidemia, vesicoureteral reflux, elevated liver enzymes, anemia, coxa valga, joint laxity, facial dysmorphism		Multiorgan involvemnt (R/O storage disease)	Chromosome analysis (G-banding), CMA, single gene test (1), target gene panel	ES (proband)			ES (proband)	case clear	LMNA	Hutchinson-Gilford progeria (#176670)
148	regional hospital	4	male	18.4167	3	3	16.1667	0	13.0833	motor weakness			early onset motor neuron disease (other than spinal muscular atrophy)	Chromosome analysis (G-banding), single gene test (2), target gene panel	ES (trio)	data reanalysis		data reanalysis	case clear	UBA1	spinal muscular atrophy, X-linked 2, infantile (#301830)
149	self-guided visit	3	female	4.66667	0	0	2.5	0	2.5	arthrogryposis multiplex congenita	global developmental delay, hyperpigmentation, failure to thrive, facial dysmorphism, cleft palate		Arthrogryposis multiplex congenita	Chromosome analysis (G-banding), CMA	ES (proband)			ES (proband)	case clear	RECQL4	Baller-Gerold syndrome (#218600)
150	self-guided visit	4	male	22.25	0	0	20.1667	0	20.1667	recurrent lymphadema	intellectual disability, frequent fracture, hearinf loss, dysplastic ear, recurrent chylothorax, recurrent hydrocele		neurodevelopmental disorder with multiple anomalies and lymphadema	Single gene test (1)	CMA	ES (proband)		ES (proband)	case clear	PIEZO1	Lymphatic malformation 6 (#616843)
151	self-guided visit	3	female	4.25	0	0	2.16667	0	2.16667	hypotonia	muscle weakness, short stature, failure to thrive		congenital myopathy	Chromosome analysis (G-banding), CMA, single gene test (2)	target gene panel	ES (proband)		ES (proband)	case clear	RYR1	Central core disease (#117000)
152	self-guided visit	3	female	3.58333	1.25	1.25	1.58333	0	0.25	seizure	global developmental delay, atrial septal defect, patent ductus arteriosus, vesicoureteral reflux, failure to thrive, facial dysmorphism		Neurodevelopmental disorder with failure to thrive and microcephaly	Chromosome analysis (G-banding)	ES (trio)			ES (trio)	case clear	KMT2A	Wiedemann-Steiner syndrome (#605130)
153	self-guided visit	3	male	7.25	4.08333	4.16667	5.16667	0.0833333	0.916667	progressive weakness			congenital muscular dystrophy	Single gene test (1), target gene panel	target gene panel	ES (proband)	autoimmune myositis antibody panel	autoimmune myositis antibody panel	case clear		Anti-sRP antibody myositis	treatment change (immunotherapy), discontinuation of further genetic testing
154	self-guided visit	3	male	2.75	0	0	0.5	1.66667	0.5	poor weight gain	developmental arrest, frequent respiratory infection, interstital lung disease, osteoprosis, adrenal insufficiency, failure to thrive, pancytopenia, hemolytic anemia, liver cirrhosis		R/O familial HLH	Chromosome analysis (G-banding), CMA, Single gene test (5)	ES (Proband)	reanalysis		data reanalysis	case clear	FARSA	Rajab interstitial lung disease with brain calcifications 2 (#619013)	treatment change (withdrawl of life-sustaining therapy), genetic counselling for next baby planning
155	self-guided visit	3	female	4	0.916667	1	1.91667	0.0833333	0.833333	global developmental delay			neurodevelopmental disorder with failure to thrive	Chromosome analysis (G-banding), single gene test (2)	ES (proband)			ES (proband)	case clear	SYNGAP1	Intellectual developmental disorder, autosomal dominant 5 (#612621)
156	self-guided visit	3	male	12.0833	0	0	10.0833	0	10.0833	facial dysmorphism	short stature, intrauterine growth retardation, hip dislocation		intrauterine growth retardation and syndromic short stature	Chromosome analysis (G-banding), single gene test (2)	ES (proband)			ES (proband)	case clear	CUL7	3-M syndrome 1 (#273750)
157	self-guided visit	3	male	2.25	0	0	0.166667	0	0.166667	hypotonia	global developmental delay, hypothyroidism, upper airway stenosis, facial dysmorphism		Multiple anomalies	Chromosome analysis (G-banding), single gene test (1)	CMA	ES (proband)	data reanalysis	ES (proband)	case clear	SMAD4	Myhre syndrome (#139210)
158	regional hospital	2	female	2.91667	0	0	0.916667	0	0.916667	hypotonia	upper airway stenosis, facial dysmorphism		Prader-Willi syndrome	Chromosome analysis (G-banding), CMA	single gene test (Prader-Willi/Angelman MS-MLPA test)			single gene test (Prader-Willi/Angelman MS-MLPA test)	case clear		Prader-Willi syndrome (#176270)
159	self-guided visit	3	female	6.91667	0	0.333333	4.75	0.333333	4.41667	hypotonia	global developmental delay, spasticity		developmental and epileptic encephalopathy	Chromosome analysis (G-banding), ES (proband)	ES (trio)			ES (trio)	case clear	PRUNE1	Neurodevelopmental disorder with microcephaly, hypotonia, and variable brain anomalies (#617481)
160	self-guided visit	3	male	3.08333	0	0	1.08333	0	1.08333	seizure	global developmental delay		developmental and epileptic encephalopathy	Chromosome analysis (G-banding), target gene panel	target gene panel	ES (trio)		ES (trio)	case clear	ARX	developmental and epileptic encephalopathy 1 (#308350)
161	self-guided visit	4	female	12.0833	0.5	0.833333	10.1667	0.333333	9.25	global developmental delay	short stature, progressive joint contractures		early onset progressive spastic paraplegia and intellectual disability	Chromosome analysis (G-banding)	ES (trio)			ES (trio)	case clear	ATL1	Spastic paraplegia 3A, autosomal dominant (#182600)
162	regional hospital	3	male	9.41667	3	3.08333	7.41667	0	4.33333	global developmental delay	cataract		Leigh disease		ES (proband)			ES (proband)	case clear	IARS2	Cataracts, growth hormone deficiency, sensory neuropathy, sensorineural hearing loss, and skeletal dysplasia (#616007)
163	self-guided visit	4	male	17.1667	8.91667	9.25	15.25	0.333333	5.91667	sensorineural hearing loss	growth hormon deficiency, tubulopathy		progressive sensorineural hearing loss and recurrent skin disease	Single gene test (2), mtDNA sequencing	ES (proband)	ES (trio)		ES (trio)	case clear	BCS1L	Bjornstad syndrome (#262000)
164	self-guided visit	3	male	3.66667	0	0	1.75	0	1.66667	Respiratory difficulty	global developmental delay, atrial septal defect, congenital neutropenia, esotropia, hypertelorism, bilateral simean lines		Neurodevelopmental disorder with macrocephaly	Chromosome analysis (G-banding), CMA, single gene test (2)	ES (proband)	ES (trio)		ES (trio)	case clear	KIAA1109	Alkuraya-Kucinskas syndrome (#617822)
165	regional hospital	3	female	2.83333	0.333333	0.416667	0.916667	0.0833333	0.5	global developmental delay	failure to thrive, dislocation of hip, facial dysmorphism		neurodevelopmental disorder with facial dysmorphism	Chromosome analysis (G-banding), CMA, single gene test (1)	ES (proband)			ES (proband)	case clear	NALCN	Congenital contractures of the limbs and facem hypotonia, and developmental delay (#616266)
166	self-guided visit	3	male	2.66667	0.25	0.25	0.833333	0	0.5	global developmental delay	seizure		neurodevelopmental disorder	Chromosome analysis (G-banding)	CMA			CMA	case clear		5q14 deletion
167	self-guided visit	3	female	9.58333	1.33333	1.33333	7.66667	0	6.33333	global developmental delay	ataxia, high myopia		cerebellar ataxia	Chromosome analysis (G-banding), single gene test (3), mtDNA sequencing	ES (proband)	ES (trio)		ES (trio)	case clear	CACNA1A	spinocerebellar ataxia 6 (#183083)
168	self-guided visit	4	male	2	0	0	0.0833333	0	0.0833333	hypotonia	progressive heart failure, feeding problem, apnea		congenital hypotonia with rapidly progressive cardiomyopathy	Chromosome analysis (G-banding), single gene test (1)	ES (trio)			ES (trio)	case clear	DNM1L	Encephalopathy, lethal, due to defective mitochondrial peroxisomal fission 1 (#614388)	treatment change (withdrawl of life-sustaining therapy)
169	self-guided visit	3	male	3.66667	0.833333	0.833333	1.83333	0	0.916667	seizure	global developmental delay, hyperopia		epileptic encephalopathy	target gene panel	ES (trio)			ES (trio)	case clear	COX15	mitochondrial complex IV deficiency, nuclear type 6 (#615119)
170	self-guided visit	3	male	3.58333	0	0	1.5	0	1.5	hypotonia	global developmental delay, ventriculomegaly, atrial/ventricular septal defect, renal duplication, spinal deformity		neurodevelopmental disorder with multiple anomalies	Chromosome analysis (G-banding), CMA	ES (proband)			ES (proband)	case clear	NIPBL	Cornelia de Lange syndrome 1 (#122470)
171	regional hospital	3	female	23.75	0	0.0833333	21.8333	0.0833333	21.75	multiple anomaly	congenital heart defect (ventricular/atrial septal defects), partial growth hormon deficiency, dysplastic kidney, cyclic vomiting, scoliosis, skeletal deformity, facial dysmorphism		neurodevelopmental disorder with multiple anomalies	Chromosome analysis (G-banding), single gene test (2), mtDNA sequencing, ES (proband)	ES (trio)			ES (trio)	case clear	SON	ZTTK syndrome (#617140)
172	regional hospital	3	female	5.91667	0	0	4	0	4	multiple anomaly	congenital heart defect, prolonged jaundice, hip dysplasia, epiphyseal dysplasia, congenital glaucoma, aniridia, dysmorphic face, cleft palate		Multiple anomalies	Chromosome analysis (G-banding), single gene test (1)	CMA			CMA	case clear		6p25 deletion
173	self-guided visit	3	male	18.25	3.41667	6.66667	16.5	3.25	9.83333	progressive weakness	global developmental delay, scoliosis	yes	Congenital myopathy	Single gene test (1)	target gene panel	ES (trio)	data reanalysis	data reanalysis	case clear	TNNT1	Nemalline myopathy 5, Amish type (#605355)
174	self-guided visit	3	male	2.5	0	0	0.75	0	0.75	hypotonia	global developmental delay, hydronephrosis, feeding problem, hip dislocation, vertical taluse, sensoineural hearing loss, cleft palate		neurodevelopmental disorder with multiple anomalies	Chromosome analysis (G-banding), CMA, ES (proband)	ES (trio)			ES (trio)	case clear	SMARCB1	Coffin-Siris syndrome 3 (#614608)
175	self-guided visit	3	male	14.9167	0.166667	0.416667	13.1667	0.25	12.6667	global developmental delay	intrauterine growth retardation, short stature, esotropia, facial dysmorphism, cryptorchidism		neurodevelopmental disorder with facial dysmorphism	Chromosome analysis (G-banding), target gene panel	target gene panel	CMA		CMA	case clear		17p13 deletion
176	self-guided visit	2	female	32.0833	3.41667	3.5	30.5	0.0833333	26.9167	myotonia	hip dislocation		paramyotonia	Chromosome analysis (G-banding), single gene test (2)	single gene test (SCN4A)			single gene test (SCN4A)	case clear	SCN4A	Paramyotonia congenita (#168300)	treatment change (start mexiletine)
177	self-guided visit	3	female	9.08333	0.333333	0.666667	7.41667	0.333333	6.66667	global developmental delay	progressive brain atrophy, seizure, microcephaly		ataxic gait and intellectual disability	Chromosome analysis (G-banding), CMA, single gene test (2)	ES (proband)	ES (trio)		ES (trio)	case clear	REEP1	spastic paraplegia 31, autosomal dominant (#610250)
178	self-guided visit	3	female	10.75	0	0	9	0	9	multiple anomalies	global developmental delay, patent ductus arteriosus, atrial septal defect, ureteropelviceal obstruction, facial dysmorphism clinodactyly		neurodevelopmental disorder with facial dysmorphism	Chromosome analysis (G-banding), single gene test (1)	single gene test	CMA		CMA	case clear		10q23.31 deletion
179	regional hospital	4	female	21.1667	12.3333	12.3333	19.4167	0	7.08333	seizure	microcephaly, global developmental delay, cyclic vomiting, facial dysmorphism		profound developmental delay with cyclic vomiting and failure to thrive		ES (trio)			ES (trio)	case clear		Angelman syndrome (Chr15:20588383-28772834 8mb deletion) (#105830)
180	self-guided visit	3	female	9.33333	0	0	7.66667	0	7.66667	hypotonia	global developmental delay, seizure, short stature, contracture fingers		Neurodevelopmental disorder	Chromosome analysis (G-banding), single gene test (1)	ES (proband)	ES (trio)		ES (trio)	case clear		Chromosome Xq28 duplication syndrome (#300815)
181	self-guided visit	3	male	4.25	1.33333	2.25	2.58333	0.916667	0.25	fine motor regression	global developmental delay		Movement disorder	Chromosome analysis (G-banding), single gene test (1)	single gene test	target gene panel		target gene panel	case clear	SGCE	Dystonia-11, myoclonic (#159900)
182	self-guided visit	3	male	4.66667	1	1.83333	3.08333	0.833333	1.16667	global developmental delay	failure to thrive, facial dysmorphism		Neurodevelopmental disorder with microcephaly	Chromosome analysis (G-banding)	ES (trio)			ES (trio)	case clear	KMT2A	Wiedemann-Steiner syndrome (#605130)
183	self-guided visit	4	male	18.5833	14.4167	15.25	16.9167	0.833333	1.58333	tremor, myoclonus	sensorineural hearing loss		movement disorder, facial dysmirphism, progressive sensorineural hearing loss	Single gene test (1), target gene panel	ES (proband)			ES (proband)	case clear	TIMM8A	Mohr-Tranebjaerg syndrome (#304700)
184	regional hospital	3	male	4.58333	0	0	3.08333	0	3.08333	hypotonia	dysgenesis of corpus callosum, global developmental delay		neurodevelopmental disorder with facial dysmorphism	Chromosome analysis (G-banding), CMA, single gene test (4), ES (proband)	ES (proband)	ES (trio)		ES (trio)	case clear	POLR2A	Neurodevelopmental disorder with hypotonia and variable intellectual and behavioral abnormalities (#618603)
185	self-guided visit	3	male	4.75	0	0	3.25	0	3.25	hypotonia	cerebellar atrophy, global developmental delay		neurodevelopmental disorder with cerebellar atrophy	Single gene test (1)	ES (proband)	ES (trio)		ES (trio)	case clear	LAS1L	Wilson-Turner syndrome (#309585)
186	self-guided visit	3	female	16.9167	1	1.08333	15.5	0	14.4167	scoliosis, motor delay	intellectual disability. Asymmetric face, scoliosis		Neurodevelopmental disorder	Chromosome analysis (G-banding)	CMA	ES (proband)		ES (proband)	case clear	SETBP1	Intellectual developmental disorder, autosomal dominant 29 (#616078)
187	regional hospital	3	male	2.16667	0.416667	0.416667	0.75	0	0.25	seizure			developmental and epileptic encephalopathy	Target gene panel	target gene panel			target gene panel	case clear	HNRNPU	Developmental and epileptic encephalopathy 54 (#617391)
188	self-guided visit	3	male	7.16667	0	0	5.75	0	5.75	Adrenal hemorrhage	global developmental delay, ectodermal dysplasia, failure to thrive, cataraact, facial dysmorphism, adrenal insufficiency, growth hormon deficiency		Ectodermal dysplasia	Chromosome analysis (G-banding), ES (proband)	ES (trio)			ES (trio)	case clear	ERCC2	Xeroderma pigmentosum, group D (#278730)
189	regional hospital	3	female	1.66667	0	0	0.25	0	0.25	hypotonia	bilateral clubfoot, high arched palate, low set ear		congenital hypotonia	Chromosome analysis (G-banding), Single gene test (3)	CMA	ES (proband)		ES (proband)	case clear	CHRNB1	Myasthenic syndrome, congenital, 2A, slow-channel (#616313)	treatment change (try medication), genetic counselling for nextbaby planning (maternal mosaicism)
190	self-guided visit	2	female	1.66667	0.0833333	0.166667	0.25	0	0	progressive weakness	feeding difficulty		spinal muscular atrophy	Single gene test (1)	single gene test (SMN1)			single gene test (SMN1)	case clear	SMN1	Spinal muscular atrophy (#313200)	treatment change (start nusinerssen)
191	self-guided visit	3	male	3.58333	0.416667	1.16667	2.16667	0.666667	0.916667	global developmental delay	curly hair, pale skin, autism spectrum disorder, joint laxity, esotropia, facial dysmorphism	no	neurodevelopmental disorder with facial dysmorphism	Chromosome analysis (G-banding), CMA	ES (trio)			ES (trio)	case clear	SON	ZTTK syndrome (#617140)
192	regional hospital	3	female	1.5	0	0	0.166667	0	0.166667	multiple anomalies	seizure, polymicrogyria, heterotopia, dysphagia, failure to thrive, respiratory distress, narrow thorax, multiple joint contractures, dislocation of hip, patellar dislocation	no	neurodevelopmental disorder (Severe retardation) with multiple anomalies	ES (proband)	ES (trio)			ES (trio)	case clear	ARHGEF9	Developmental and epileptic encephalopathy (#300607)
193	self-guided visit	4	male	10.4167	0.166667	0.416667	9	0.166667	8.5	global developmental delay	spastic gait, dysarthria, autism spectrum disorder, pes planovalgus	no	neurodevelopmenta disorder, with progressive spastic paraplegia	CMA, ES (proband)	ES (trio)			ES (trio)	case clear	CTNNB1	Neurodevelopmental disorder with spastic diplegia and visual defect (#615075)
194	self-guided visit	3	male	6.41667	0.25	0.75	5.08333	0.5	4.25	global developmental delay	cerebral atrophy, cystic lesion in pituitary gland, microcephaly, autism spectrum disorder, facial dysmorphism	no	neurodevelopmental disorder with facial dysmorphism	Chromosome analysis (G-banding), CMA, single gene test (2), ES (proband)	ES (trio)			ES (trio)	case clear	KMT2D	Kabuki syndrome 1 (#147920)
195	regional hospital	3	female	2	0.25	0.416667	0.583333	0.166667	0.0833333	global developmental delay		no	progressive dystonia	Chromosome analysis (G-banding), CMA, ES (proband)	ES (proband)			ES (proband)	case clear	TH	Segawa syndrome, recessive (#605407)	treatment change (start L-dopa)
196	self-guided visit	3	male	3.5	0	0	2.08333	0	2.08333	global developmental delay	microcephaly, simplified gyrus	no	neurodevelopmental disorder with early onset choreoathetosis	Chromosome analysis (G-banding), CMA, ES (proband)	ES (trio)			ES (trio)	case clear	FOXG1	Rett syndrome, congenital variant (#613454)
197	regional hospital	3	male	45.9167	3.66667	44.5833	44.5833	40.8333	0	progressive muslce weakness	progressive muscle atrophy, steppage gait, sensorineural hearing loss	yes	Charcot-Marie-Tooth disease	ES (proband)	target gene panel	ES (proband)		ES (proband)	case clear	PRX	Charcot-Marie-Tooth disease, type 4F (#614895)
198	regional hospital	2	female	6.91667	4.33333	4.5	5.58333	0.166667	1	Muscle weakness	hepatomegaly		Cystic fibrosis		single gene test (CFTR)			single gene test	case clear	CFTR	Cystic fibrosis (#219700)
199	self-guided visit	3	female	2.41667	0.0833333	0.0833333	1.16667	0	1	hypotonia	global developmental delay	yes	congenital myopathy	Single gene test (1), target gene panel (1), ES (proband)	ES (proband)			ES (proband)	case clear	TTN	Myopathy, myofibrillar, 9, with early respiratory failure (#603689)
200	self-guided visit	3	male	10.1667	0.833333	0.833333	8.83333	0	8	global developmental delay	seizure, progressive ataixa, choreoathethosis		epileptic encephalopathy	ES (proband)	ES (trio)			ES (trio)	case clear	DLG4	Intellectual developmental disorder, autosomal dominant 62 (#618793)
201	self-guided visit	3	male	10.0833	7.41667	7.5	8.83333	0.0833333	1.33333	incidentally detect high CK	mild weakness on lower extremities		Limb girdle muscular dystrophy	Target gene panel	target gene panel			target gene panel	case clear	DMD	Becker muscular dystrophy (#300376) - manifestating carrier	genetic counselling
202	self-guided visit	3	male	2.83333	0	0	1.58333	0	1.58333	seizure	global developmental delay, facial dysmorphism, hearing loss		neurodevelopmental disorder with facial dysmorphism	Chromosome analysis (G-banding), CMA, ES (proband)	ES (proband)			ES (proband)	case clear	HK1	Neurodevelopmental disorder with visual defect and brain anomalies (#618547)
203	self-guided visit	3	male	3.83333	0	0	2.5	0	2.5	global developmental delay	seizure		developmental and epileptic encephalopathy	ES (proband)	ES (proband)			ES (proband)	case clear	SZT2	Developmental and epileptic encephalopathy 18 (#615476)
204	self-guided visit	3	female	3.41667	0	0.416667	2.08333	0.416667	1.66667	global developmental delay	stereotyped movement, sensorineural hearing loss		Atyical Rett syndrome	CMA, single gene test (2), ES (proband)	ES (proband)			ES (proband)	case clear	CNOT1	Visser-Bodmer syndrome (#619033)
205	regional hospital	3	male	5	3	3.5	5	0.5	2	seizure	global developmental delay, thrombocytopenia, anemia, retinal abnormality		Multiple anomelies with intellectual disability	CMA, single gene test (1)	ES (proband)			ES (proband)	case clear	PIGT	Multiple congenital anomalies-hypotonia-seizures syndrome 3 (#615398)
206	self-guided visit	4	female	12.5	0	0.166667	11.25	0.166667	11.0833	multiple anomaly	polycystic kidney, proteinuria, imperforated anus, failure to thrive, progressive spasticity, optic nerve hypoplasia, facial dysmorphism		Multiple anomalies	CMA, single gene test (1), ES (proband)	ES (trio)			ES (trio)	case clear		16q12.2 deletion syndrome
207	self-guided visit	3	male	3.75	0.333333	0.75	2.58333	0.416667	1.83333	global developmental delay	progressive spasticity, thyroid function abnormlaity	no	Neurodevelopmental disorder (early onset, severe retardation)	Chromosome analysis (G-banding), single gene test (1), ES (proband)	ES (proband)			ES (proband)	case clear	SLC16A2	Allan-Herndon-Dudley syndrome (#300523)	genetic counselling for next baby planning (mother: carrier)
208	self-guided visit	3	male	6.16667	0	0	5.08333	0	5.08333	global developmental delay	choreoathetoid movement, hand stereotyped movement, facial dysmorphism	no	neurodevelopmental disorder with facial dysmorphism	CMA, ES (proband)	ES (trio)			ES (trio)	case clear	CACNA1B	Neurodevelopmental disorder with seizures and nonepileptic hyperkinetic movements (#618497)
209	self-guided visit	3	male	3.16667	0	0	2.08333	0	2.08333	global developmental delay	microcephaly, tetralogy of Fallot, retinopathy	no	Multiple anomalies with intellectual disability	Chromosome analysis (G-banding), ES (proband)	ES (trio)			ES (trio)	case clear	DOCK6	Adams-Oliver syndrome 2 (#614219)
210	self-guided visit	3	female	3.66667	0	0	2.66667	0	2.66667	multiple anomaly	global developmental delay, cleft palate	no	neurodevelopmental disorder with facial dysmorphism	Chromosome analysis (G-banding), CMA, single gene test (1)	ES (trio)			ES (trio)	case clear	DHX37	Neurodevelopmental disorder with brain anomalies and with or without vertebral or cardiac anomalies (#618731)
211	regional hospital	3	male	21.1667	5	0	20.25	0	120.25	progressive weakness	joint contracture, scoliosis		muscular dystrophy	Single gene test, target gene panel	ES (proband)			ES (proband)	case clear	COL6A1	Ullrich congenital muscular dystrophy 1 (#254090)
212	self-guided visit	3	male	1.58333	0	0	0.583333	0	0.583333	global developmental delay	facial dysmorphism	no	Neurodevelopmental disorder with multiple anomalies	CMA, ES (proband)	ES (trio)			ES (trio)	case clear	SMARCA4	Coffin-Siris syndrome 4 (#614609)
213	self-guided visit	4	female	2.33333	0	0	1.41667	0	1.41667	Congenital ventriculomegaly	macrocephaly, tall stature	no	unknown storage disease (progressive macrocephaly and coarse facial feature)	Target gene panel, ES (proband)	ES (trio)			ES (trio)	case clear	SUZ12	Imagawa-Matumoto syndrome (#618786)
214	self-guided visit	3	female	15.4167	8.75	11.5833	14.5	2.75	2.91667	seizure	intellectual disability, stereotyped movement	no	Atypical Rett syndrome	Single gene test (1), ES (proband)	ES (proband)			ES (proband)	case clear	MECP2	Rett syndrome (#312750)
215	regional hospital	4	male	12.1667	2.41667	7.41667	11.25	5	3.75	intermittent dystonia	tremor, intellectual disability	yes	progressive generalized dystonia	Single gene test (1), target gene panel (1), ES (proband)	ES (proband)			ES (proband)	case clear	ATP1A3	Dystonia-12 (#128235)
216	regional hospital	3	male	45.9167	10.1667	<15	45.0833	<5.00	>30.00	Distal weakness	progressive muscle atrophy, steppage gait, sensorineural hearing loss	yes	Charcot-Marie-Tooth disease	ES (proband)	ES (proband)			ES (proband)	case clear	PRX	Charcot-Marie-Tooth disease, type 4F (#614895)
217	self-guided visit	4	male	2	0.666667	0.833333	2.16667	0.0833333	1.33333	failure to thrive	facial anomaly	no	Syndromic short stature, facial dysmorhpism, and developmental delay	Chromosome analysis (G-banding), CMA, ES (proband)	ES (proband)			ES (proband)	case clear	SRCAP	Floating-Harbor syndrome (#136140)
218	self-guided visit	4	female	3	0.5	0.833333	3.08333	0.333333	2.16667	global developmental delay		no	Mutiple anomalies and developmental delay	CMA, ES (proband)	ES (trio)			ES (trio)	case clear	HIST1H1E	Rahman syndrome (#617537)
219	self-guided visit	4	male	1.08333	13.5	27.4167	33.5	13.9167	6	ataxic gait	cebellar atrophy	no	spastic paraplegia and juvenile onset ataxia with cerebellar atrophy	Target gene panel, ES (proband)	ES (proband)			ES (proband)	case clear	SPG7, ABCB7	Spastic paraplegia 7, autosomal recessive (#607259) / Anemia, sideroblastic, with ataxia (#301310)
220	self-guided visit	4	male	0.916667	1.33333	1.91667	2.66667	0.583333	0.666667	failure to thrive	language delay	no	congenital hypotonia, severe failure to thrive and short stature, developmental delay and facial dysmorphism	CMA, ES (proband)	ES (trio)			ES (trio)	case clear	SRCAP	Floating-Harbor syndrome (#136140)
221	self-guided visit	3	female	1	0.75	0.75	9.33333	0	8.5	seizure	global developmental delay	no	developmental and epileptic encephalopathy	ES (proband)	ES (trio)			ES (trio)	case clear	ALG13	developmental and epileptic encephalopathy 36 (#300884)
222	self-guided visit	4	male		0	0	1.25	0	1.25	hypotonia	global developmental delay, failure to thrive, spasticity	no	unknown neurodegenerative disorder	CMA, single gene test (1)	ES (proband)			ES (proband)	case clear	POLR3A	Wiedemann-Rautenstrauch syndrome (#264090)	genetic counselling for next baby planning
223	self-guided visit	3	male	0.75	2.5	2.66667	2.91667	0.0833333	0.25	progressive tip toeing	rigidity	no	Leigh syndrome	Target gene panel	mtDNA seq			mtDNA seq	case clear	MT-ND1 (3697G>A) NF1 (previously known)	Leight syndrome (#256000) neurofibromatosis type 1 (#162200)	genetic counselling for next baby planning
224	self-guided visit	4	male	6.5	1	2	5.75	1	3.75	global developmental delay	muscle weakness	no	Progressive muscle weakness with intellectual disability	Single gene test (1), target gene panel (2)	ES (trio)			ES (trio)	case clear	AIFM1	Cowshock syndrome (#310490)
225	regional hospital	3	male	2.33333	0.416667	0.833333	1.66667	0.416667	0.833333	global developmental delay		no	neurodevelopmental disorder with cerebellar atrophy	CMA, single gene test (1)	ES (trio)			ES (trio)	case clear	SPTBN2	spinalcerebellar at axia 5 (#600224)
226	self-guided visit	4	female	3.41667	0.333333	0.333333	2.83333	0	2.5	global developmental delay	developmental dislocation of hip	no	unknown neurodegenerative disorder	CMA, single gene test (1), target gene panel	ES (trio)			ES (trio)	case clear	PDHA1	Pyruvate dehydrogenase E1-alpha deficiency (#312170)
227	self-guided visit	3	female	9.75	2	4	9.16667	2	5.08333	lower extremity weakness		no	congenital myasthenia	ES (proband)	ES (trio)			ES (trio)	case clear	CFPT1	Masthenia, congenital, 12, with tubular aggregates (#610542)	treatment change (start acetylcholinesterase inhibitor)
228	self-guided visit	4	female	10.75	0.25	0.25	10.1667	0	9.91667	ataxia	progressive cerebellar atrophy	no	neurodevelopmental disorder with rapidly progressive cerebellar atrophy	Single gene test (1), ES (proband)	ES (proband)	ES (trio)		ES (trio)	case clear	PMM2	Congenital disorder of glycosylation, type IA (#212065)
229	self-guided visit	3	female	11.1667	0	0	10.6667	0	10.6667	global developmental delay	macrocephaly, funnel chest, exotropia	no	Overgrowth and intellectual disability	CMA, single gene test (2), ES (proband)	ES (trio)			ES (trio)	case clear		19p13.2 deletion syndrome
230	self-guided visit	3	male	4.16667	0.333333	0.416667	3.58333	0.0833333	3.16667	global developmental delay	ataxia, esotropia	no	cerebellar ataxia	CMA, single gene test (1), target gene panel	target gene panel	ES (trio)		ES (trio)	case clear	LONP1	CODAS syndrome (#600373)
231	regional hospital	3	male	0.833333	0	0	0.25	0	0.25	Dandy-walker variant	torticolis, webbed neck	no	neurodevelopmental disorder with introuterine-onset ventriculomegaly	CMA, ES (proband)	ES (trio)			ES (trio)	case clear	ZNF148	Global developmental delay, absent or hypoplastic corpus callosum, and dysmorphic facies (#617260)
232	self-guided visit	3	female	10.5833	8.75	8.83333	10.0833	0.0833333	1.16667	Dystonia			Dystonia	Single gene test (1), target gene panel, ES (proband)	ES (proband)			ES (proband)	case clear	KMT2B	Dystonia 28, childhood-onset (#617284)
233	self-guided visit	3	female	6.75	2	3.83333	6	1.83333	2.16667	language delay	macrocephaly, autism spectrum disorder	no	Autism spectrum disorder with macrocephaly	Chromosome analysis (G-banding), CMA, single gene test (2)	ES (trio)			ES (trio)	case clear	STX1B	generalized epilepsy with febrile seizures plus, type 9 (#616172)
234	self-guided visit	4	female	4	0	1	3.5	1	2.5	short axial bones		no	Familial short stature and skeletal anomalies	Single gene test (1). ES (proband)	ES (trio)			ES (trio)	case clear	COL2A1	Osteomarthritis with mild chondrodysplasia (#604864)
235	self-guided visit	3	male	3.66667	0	0	3.25	0	3.25	multiple anomalies	global developmental delay, hydronephrosis, failure to thrive, both sensorineural hearing loss, cryptorchidism, facial dysmorphism	no	neurodevelopmental disorder with facial dysmorphism	CMA, single gene test (1), ES (proband)	ES (trio)			ES (trio)	case clear	GNB2	Neurodevelopmental disorder with hypotonia and dysmorphic facies (#619503)
236	self-guided visit	3	male	4	0.666667	0.666667	3.5	0	2.83333	seizure	global developmental delay	no	developmental and epileptic encephalopathy	CMA, target gene panel	ES (trio)			ES (trio)	case clear	DHDDS	Developmental delay and seizures with or without movement abnormalities (#617836)
237	self-guided visit	3	male	0.583333	0	0	0.0833333	0	0.0833333	seizure			developmental and epileptic encephalopathy		ES (proband)			ES (proband)	case clear		2q24 deletion (including SCN1A, SCN2A, SCN3A)
238	self-guided visit	3	male	4.83333	1.5	3.58333	4.41667	2.08333	0.75	global developmental delay	microcephaly, facial dysmorphism, esotropia		neurodevelopmental disorder with facial dysmorphism		ES (trio)			ES (trio)	case clear	ATRX	(Intellectual disability-hypotonic facies syndrome, X-linked (#309580)	genetic counselling for next baby planning (mother: carrier)
239	regional hospital	3	female	16.8333	3.83333	4	15.6667	0.166667	11.6667	paramyoyonia			paramyotonia	Chromosome analysis (G-banding), single gene test (1)	ES (proband)			ES (proband)	case clear	ATP2A1	Brody myopathy (#601003)
240	self-guided visit	3	female	2	1.25	1.33333	1.58333	0	0.25	seizure	global developmental delay		developmental and epileptic encephalopathy	Chromosome analysis (G-banding), CMA, target gene panel	ES (trio)			ES (trio)	case clear	SPTAN1	Developmental and epileptic encephalopathy (#613477)
241	self-guided visit	3	male	17.25	10.3333	10.5833	16.6667	0.25	6.08333	progressive motor weakness			Charcot-Marie-Tooth disease	Single gene test (1), target gene panel	ES (trio)			ES (trio)	case clear	VRK1	Pontocerebellar hypoplasia type 1A (#607596)
242	regional hospital	3	male	2.91667	0.75	1	2.5	0.25	1.5	global developmental delay	ataxia		developmental and epileptic encephalopathy	CMA, single gene test (1)	ES (trio)			ES (trio)	case clear	CHD4	Sifrim-Hitz syndrome (#617159)
